# Supplementary material for: 4-Hydrazinopyridinium chloride
Source: Acta Crystallogr Sect E Struct Rep Online. 2009 Jul 11;65(Pt 8):o1833. doi: 10.1107/S1600536809026348 (PMC2977404; doi:10.1107/S1600536809026348)
Supplement: Supplementary file 1 [file e-65-o1833-sup1.cif]

##############################################################################
###                                                                        ###
###        Electronic paper (Acta Crystallographica Section E)             ###
###                                                                        ###
##############################################################################
#                                                                            #
# This CIF contains the data in a paper accepted for publication in Acta     #
# Crystallographica Section E. It conforms to the requirements of Notes      #
# for Authors for Section E, and has been peer reviewed under the auspices   #
# of the IUCr Commission on Journals.                                        #
#                                                                            #
# Full details of the Crystallographic Information File format               #
# are given in the paper "The Crystallographic Information File (CIF):       #
# a New Standard Archive File for Crystallography" by S. R. Hall, F. H.      #
# Allen and I. D. Brown [Acta Cryst. (1991), A47, 655-685].                  #
#                                                                            #
# The current version of the core CIF dictionary is obtainable from          #
# ftp://ftp.iucr.org/pub/cif_core.dic. The current version number is 2.4.    #
#                                                                            #
# Software is freely available for graphical display of the structure(s) in  #
# this CIF.  For information consult the CIF home page http://www.iucr.org/  #
# cif/home.html                                                              #
#                                                                            #
# This file may be used for bona fide research purposes within the           #
# scientific community so long as proper attribution is given to the journal # 
# article from which it was obtained.                                        #
#                                                                            #
##############################################################################
                                             
data_I
_audit_creation_method     SHELXL-97
_chemical_name_systematic
;
4-Hydrazinopyridinium chloride
;
_chemical_name_common
;
'4-hydrazinyl-pyridine HCl
;
_chemical_formula_moiety     'C5 H8 N3 +, Cl -'
_chemical_formula_sum     'C5 H8 Cl N3'
_chemical_formula_iupac     'C5 H8 N3 +, Cl -'
_chemical_formula_weight     145.59
_chemical_melting_point     ?
_symmetry_cell_setting     'Monoclinic'
_symmetry_space_group_name_H-M     'P 21/m'
_symmetry_space_group_name_Hall     '-P 2yb'
loop_
    _symmetry_equiv_pos_as_xyz
    'x, y, z'
    '-x, y+1/2, -z'
    '-x, -y, -z'
    'x, -y-1/2, z'
_cell_length_a     6.9526(11)
_cell_length_b     6.4340(10)
_cell_length_c     7.7432(12)
_cell_angle_alpha     90.00
_cell_angle_beta     95.3160(10)
_cell_angle_gamma     90.00
_cell_volume     344.89(9)
_cell_formula_units_Z     2
_cell_measurement_reflns_used     4500
_cell_measurement_theta_min     2.64
_cell_measurement_theta_max     27.48
_cell_measurement_temperature     173(2)
_cell_measurement_pressure     101
_exptl_crystal_description     'Block'
_exptl_crystal_colour     'colourless'
_exptl_crystal_size_max     0.272
_exptl_crystal_size_mid     0.191
_exptl_crystal_size_min     0.184
_exptl_crystal_density_diffrn     1.402
_exptl_crystal_density_method     'not measured'
_exptl_crystal_F_000     152
loop_
    _exptl_crystal_face_index_h
    _exptl_crystal_face_index_k
    _exptl_crystal_face_index_l
    _exptl_crystal_face_perp_dist
    -1.00 0.00 1.00 0.0930
    0.00 1.00 -1.00 0.1200
    0.00 1.00 0.00 0.1360
    0.00 -1.00 0.00 0.1240
    -1.00 0.00 -1.00 0.0930
    -1.00 0.00 0.00 0.0930
    1.00 0.00 0.00 0.0850
    0.00 -1.00 1.00 0.1340
    0.00 0.00 -1.00 0.0490
    0.00 0.00 1.00 0.0910
_exptl_absorpt_coefficient_mu     0.464
_exptl_absorpt_correction_type     multi-scan
_exptl_absorpt_process_details     '(SADABS; Bruker, 2006)'
_exptl_absorpt_correction_T_min     0.8843
_exptl_absorpt_correction_T_max     0.9196
_exptl_special_details
;
;
_diffrn_ambient_temperature     173(2)
_diffrn_radiation_type     MoK\a
_diffrn_radiation_wavelength     0.71073
_diffrn_radiation_source     'fine-focus sealed tube'
_diffrn_radiation_monochromator     graphite
_diffrn_measurement_device_type
;
Bruker APEXII CCD area-detector
;
_diffrn_measurement_method     '\f and \w'
_diffrn_reflns_number     4968
_diffrn_reflns_av_R_equivalents     0.0162
_diffrn_reflns_av_sigmaI/netI     0.0100
_diffrn_reflns_theta_min     2.64
_diffrn_reflns_theta_max     27.48
_diffrn_reflns_theta_full     25.25
_diffrn_measured_fraction_theta_max     0.999
_diffrn_measured_fraction_theta_full     1.000
_diffrn_reflns_limit_h_min     -9
_diffrn_reflns_limit_h_max     9
_diffrn_reflns_limit_k_min     -8
_diffrn_reflns_limit_k_max     8
_diffrn_reflns_limit_l_min     -10
_diffrn_reflns_limit_l_max     10
_refine_special_details
;
Refinement of <i>F</i>^2^ against ALL reflections. The weighted <i>R</i>-factor
<i>wR</i> and goodness of fit <i>S</i> are based on <i>F</i>^2^, conventional
<i>R</i>-factors <i>R</i> are based on <i>F</i>, with <i>F</i> set to zero for
negative <i>F</i>^2^. The threshold expression of <i>F</i>^2^ >
\s(<i>F</i>^2^) is used only for calculating <i>R</i>-factors(gt) <i>etc</i>.
and is not relevant to the choice of reflections for refinement.
<i>R</i>-factors based on <i>F</i>^2^ are statistically about twice as large
as those based on <i>F</i>, and <i>R</i>- factors based on ALL data will be
even larger.
;
_reflns_number_total     855
_reflns_number_gt     840
_reflns_threshold_expression     I>2\s(I)
_refine_ls_structure_factor_coef     Fsqd
_refine_ls_matrix_type     full
_refine_ls_R_factor_all     0.0223
_refine_ls_R_factor_gt     0.0219
_refine_ls_wR_factor_gt     0.0600
_refine_ls_wR_factor_ref     0.0603
_refine_ls_goodness_of_fit_ref     1.133
_refine_ls_restrained_S_all     1.133
_refine_ls_number_reflns     855
_refine_ls_number_parameters     63
_refine_ls_number_restraints     0
_refine_ls_hydrogen_treatment     mixed
_refine_ls_weighting_scheme     calc
_refine_ls_weighting_details
         'calc w=1/[\s^2^(Fo^2^)+(0.0256P)^2^+0.1361P] where P=(Fo^2^+2Fc^2^)/3'
_atom_sites_solution_hydrogens     difmap
_atom_sites_solution_primary     dual
_atom_sites_solution_secondary     notdet
_refine_ls_shift/su_max     0.000
_refine_ls_shift/su_mean     0.000
_refine_diff_density_max     0.316
_refine_diff_density_min     -0.199
_refine_ls_extinction_method     'SHELXTL (Sheldrick, 2008)'
_refine_ls_extinction_coef     0.038(6)
_refine_ls_extinction_expression
                                  'Fc^*^=kFc[1+0.001xFc^2^\l^3^/sin(2\q)]^-1/4^'
loop_
    _atom_type_symbol
    _atom_type_description
    _atom_type_scat_dispersion_real
    _atom_type_scat_dispersion_imag
    _atom_type_scat_source
    'C' 'C' 0.0033 0.0016
                         'International Tables Vol C Tables 4.2.6.8 and 6.1.1.4'
    'H' 'H' 0.0000 0.0000
                         'International Tables Vol C Tables 4.2.6.8 and 6.1.1.4'
    'N' 'N' 0.0061 0.0033
                         'International Tables Vol C Tables 4.2.6.8 and 6.1.1.4'
    'Cl' 'Cl' 0.1484 0.1585
                         'International Tables Vol C Tables 4.2.6.8 and 6.1.1.4'
_computing_data_collection     'APEX2 (Bruker, 2006)'
_computing_cell_refinement     'SAINT-Plus (Bruker, 2006)'
_computing_data_reduction     'SAINT-Plus (Bruker, 2006)'
_computing_structure_solution     'SHELXD (Sheldrick, 2008)'
_computing_structure_refinement     'SHELXTL (Sheldrick, 2008)'
_computing_molecular_graphics     'Mercury (Macrae <i>et al.</i>, 2006)'
_computing_publication_material     'publCIF (Westrip, 2009)'
loop_
    _atom_site_type_symbol
    _atom_site_label
    _atom_site_fract_x
    _atom_site_fract_y
    _atom_site_fract_z
    _atom_site_U_iso_or_equiv
    _atom_site_adp_type
    _atom_site_calc_flag
    _atom_site_refinement_flags
    _atom_site_occupancy
    _atom_site_disorder_assembly
    _atom_site_disorder_group
    Cl Cl1 0.83751(5) 0.2500 0.59397(4) 0.02334(14) Uani d S 1 . .
    N N1 0.3602(2) 0.2500 -0.14229(17) 0.0266(3) Uani d S 1 . .
    N N7 0.42703(18) 0.2500 0.38856(16) 0.0210(3) Uani d S 1 . .
    N N8 0.27431(18) 0.2500 0.49629(16) 0.0212(3) Uani d S 1 . .
    C C2 0.2020(3) 0.2500 -0.0545(2) 0.0274(3) Uani d S 1 . .
    H H2 0.0779 0.2500 -0.1172 0.033 Uiso calc SR 1 . .
    C C3 0.2159(2) 0.2500 0.12280(19) 0.0238(3) Uani d S 1 . .
    H H3 0.1027 0.2500 0.1827 0.029 Uiso calc SR 1 . .
    C C4 0.4010(2) 0.2500 0.21599(18) 0.0183(3) Uani d S 1 . .
    C C5 0.5645(2) 0.2500 0.11846(19) 0.0213(3) Uani d S 1 . .
    H H5 0.6912 0.2500 0.1762 0.026 Uiso calc SR 1 . .
    C C6 0.5387(3) 0.2500 -0.0580(2) 0.0253(3) Uani d S 1 . .
    H H6 0.6483 0.2500 -0.1227 0.030 Uiso calc SR 1 . .
    H H1 0.345(3) 0.2500 -0.257(3) 0.030 Uiso d S 1 . .
    H H7 0.545(3) 0.2500 0.443(3) 0.030 Uiso d S 1 . .
    H H8 0.209(2) 0.139(2) 0.4769(18) 0.030 Uiso d . 1 . .
loop_
    _atom_site_aniso_label
    _atom_site_aniso_U_11
    _atom_site_aniso_U_22
    _atom_site_aniso_U_33
    _atom_site_aniso_U_12
    _atom_site_aniso_U_13
    _atom_site_aniso_U_23
    Cl1 0.01569(19) 0.0324(2) 0.0216(2) 0.000 -0.00012(12) 0.000
    N1 0.0429(8) 0.0248(7) 0.0120(6) 0.000 0.0026(5) 0.000
    N7 0.0150(6) 0.0346(7) 0.0133(5) 0.000 0.0005(4) 0.000
    N8 0.0191(6) 0.0297(7) 0.0151(6) 0.000 0.0041(5) 0.000
    C2 0.0305(8) 0.0311(8) 0.0191(7) 0.000 -0.0058(6) 0.000
    C3 0.0201(7) 0.0335(8) 0.0174(7) 0.000 -0.0003(5) 0.000
    C4 0.0197(7) 0.0202(7) 0.0150(6) 0.000 0.0012(5) 0.000
    C5 0.0206(7) 0.0228(7) 0.0209(7) 0.000 0.0044(5) 0.000
    C6 0.0345(8) 0.0216(7) 0.0215(7) 0.000 0.0114(6) 0.000
_geom_special_details
;
All e.s.d.'s (except the e.s.d. in the dihedral angle between two l.s. planes)
are estimated using the full covariance matrix. The cell e.s.d.'s are taken
into account individually in the estimation of e.s.d.'s in distances, angles
and torsion angles; correlations between e.s.d.'s in cell parameters are only
used when they are defined by crystal symmetry. An approximate (isotropic)
treatment of cell e.s.d.'s is used for estimating e.s.d.'s involving l.s.
planes.
;
loop_
    _geom_bond_atom_site_label_1
    _geom_bond_atom_site_label_2
    _geom_bond_site_symmetry_2
    _geom_bond_distance
    _geom_bond_publ_flag
    N1 C2 . 1.345(2) ?
    N1 C6 . 1.348(2) ?
    N1 H1 . 0.89(2) ?
    N7 C4 . 1.3317(18) ?
    N7 N8 . 1.4097(17) ?
    N7 H7 . 0.89(2) ?
    N8 H8 . 0.849(14) ?
    C2 C3 . 1.368(2) ?
    C2 H2 . 0.9500 ?
    C3 C4 . 1.416(2) ?
    C3 H3 . 0.9500 ?
    C4 C5 . 1.422(2) ?
    C5 C6 . 1.361(2) ?
    C5 H5 . 0.9500 ?
    C6 H6 . 0.9500 ?
loop_
    _geom_angle_atom_site_label_1
    _geom_angle_atom_site_label_2
    _geom_angle_atom_site_label_3
    _geom_angle_site_symmetry_1
    _geom_angle_site_symmetry_3
    _geom_angle
    _geom_angle_publ_flag
    C2 N1 C6 . . 120.97(13) ?
    C2 N1 H1 . . 118.7(13) ?
    C6 N1 H1 . . 120.3(13) ?
    C4 N7 N8 . . 123.64(12) ?
    C4 N7 H7 . . 120.4(13) ?
    N8 N7 H7 . . 115.9(13) ?
    N7 N8 H8 . . 108.3(10) ?
    N1 C2 C3 . . 121.48(15) ?
    N1 C2 H2 . . 119.3 ?
    C3 C2 H2 . . 119.3 ?
    C2 C3 C4 . . 119.21(15) ?
    C2 C3 H3 . . 120.4 ?
    C4 C3 H3 . . 120.4 ?
    N7 C4 C3 . . 122.96(14) ?
    N7 C4 C5 . . 119.47(13) ?
    C3 C4 C5 . . 117.58(13) ?
    C6 C5 C4 . . 119.71(15) ?
    C6 C5 H5 . . 120.1 ?
    C4 C5 H5 . . 120.1 ?
    N1 C6 C5 . . 121.05(15) ?
    N1 C6 H6 . . 119.5 ?
    C5 C6 H6 . . 119.5 ?
loop_
    _geom_torsion_atom_site_label_1
    _geom_torsion_atom_site_label_2
    _geom_torsion_atom_site_label_3
    _geom_torsion_atom_site_label_4
    _geom_torsion_site_symmetry_1
    _geom_torsion_site_symmetry_2
    _geom_torsion_site_symmetry_3
    _geom_torsion_site_symmetry_4
    _geom_torsion
    _geom_torsion_publ_flag
    C6 N1 C2 C3 . . . . 0.0 ?
    N1 C2 C3 C4 . . . . 0.0 ?
    N8 N7 C4 C3 . . . . 0.0 ?
    N8 N7 C4 C5 . . . . 180.0 ?
    C2 C3 C4 N7 . . . . 180.0 ?
    C2 C3 C4 C5 . . . . 0.0 ?
    N7 C4 C5 C6 . . . . 180.0 ?
    C3 C4 C5 C6 . . . . 0.0 ?
    C2 N1 C6 C5 . . . . 0.0 ?
    C4 C5 C6 N1 . . . . 0.0 ?
loop_
    _geom_hbond_atom_site_label_D
    _geom_hbond_atom_site_label_H
    _geom_hbond_atom_site_label_A
    _geom_hbond_site_symmetry_A
    _geom_hbond_distance_DH
    _geom_hbond_distance_HA
    _geom_hbond_distance_DA
    _geom_hbond_angle_DHA
    N7 H7 Cl1 . 0.89(2) 2.25(2) 3.1358(14) 176.7(19)
    N8 H8 Cl1 1_455 0.849(14) 2.905(14) 3.1970(14) 102.4(11)
    N1 H1 N8 1_554 0.89(2) 1.92(2) 2.8069(19) 172.0(19)
data_global
_journal_date_recd_electronic     2009-07-05
_journal_date_accepted     2009-07-07
_journal_name_full     'Acta Crystallographica, Section E'
_journal_year     2009
_journal_volume     65
_journal_issue      8
_journal_page_first     o1833
_journal_page_last     o1833
_journal_paper_category     QO
_journal_coeditor_code     PV2178
_publ_contact_author_name     'Boer\'e, Ren\'e T.'
_publ_contact_author_address
;
Department of Chemistry and Biochemistry
The University of Lethbridge
Lethbridge
Alberta
Canada
T1K3M4
;
_publ_contact_author_email     'boere@uleth.ca'
_publ_contact_author_fax     '+1-4033292057'
_publ_contact_author_phone     '+1-4033292045'
_publ_section_title
;
4-Hydrazinopyridinium chloride
;
loop_
    _publ_author_name
    _publ_author_footnote
    _publ_author_address
    'Boer\'e, Ren\'e T.' .
;
Department of Chemistry and Biochemistry
The University of Lethbridge
Lethbridge
Alberta
Canada T1K3M4
;
    'Hassan, Mohammad R.' .
;
Department of Chemistry and Biochemistry
The University of Lethbridge
Lethbridge
Alberta
Canada T1K3M4
;
