# Supplementary material for: 4-Hydrazinopyridinium chloride
Source: Acta Crystallogr Sect E Struct Rep Online. 2009 Jul 11;65(Pt 8):o1833. doi: 10.1107/S1600536809026348 (PMC2977404; doi:10.1107/S1600536809026348)
Supplement: Supplementary file 2 [file e-65-o1833-Isup2.hkl]

# 
# h,k,l, Fc-squared, Fo-squared, sigma(Fo-squared) and status flag 
# 
data_I
_shelx_title ' 4-PyNHNH2Cl (RB09002) in P2(1)/m' 
_shelx_refln_list_code          4 
_shelx_F_calc_maximum      104.20 
_exptl_crystal_F_000       152.00 
_reflns_d_resolution_high  0.7702 
 
loop_ 
 _symmetry_equiv_pos_as_xyz 
 'x, y, z' 
 '-x, y+1/2, -z' 
 '-x, -y, -z' 
 'x, -y-1/2, z' 
 
_cell_length_a     6.9526 
_cell_length_b     6.4340 
_cell_length_c     7.7432 
_cell_angle_alpha  90.000 
_cell_angle_beta   95.316 
_cell_angle_gamma  90.000 
 
_shelx_F_squared_multiplier     1.000 
 
loop_ 
 _refln_index_h 
 _refln_index_k 
 _refln_index_l 
 _refln_F_squared_calc 
 _refln_F_squared_meas 
 _refln_F_squared_sigma 
 _refln_observed_status 
   1   0   0      871.25      811.06      6.82 o 
   2   0   0      344.99      350.29      2.59 o 
   3   0   0      685.95      697.74      5.27 o 
   4   0   0       94.82       91.75      0.77 o 
   5   0   0      270.73      269.51      2.08 o 
   6   0   0       17.83       17.17      0.43 o 
   7   0   0       89.64       91.91      1.43 o 
   8   0   0       42.91       43.45      0.88 o 
   1   1   0      461.33      438.51      2.80 o 
   2   1   0      822.71      842.87      4.70 o 
   3   1   0       78.61       79.77      0.47 o 
   4   1   0      129.58      128.34      0.73 o 
   5   1   0      167.02      162.84      1.13 o 
   6   1   0      113.52      115.09      0.95 o 
   7   1   0      183.42      179.70      1.71 o 
   8   1   0       39.21       38.16      0.57 o 
   0   2   0    10857.03    10346.67    240.54 o 
   1   2   0      426.38      450.66      2.37 o 
   2   2   0      165.86      169.73      0.88 o 
   3   2   0      437.87      443.39      2.44 o 
   4   2   0       79.51       77.14      0.60 o 
   5   2   0      202.64      200.74      1.37 o 
   6   2   0       15.52       15.31      0.29 o 
   7   2   0       78.71       82.64      0.76 o 
   8   2   0       36.01       37.29      0.57 o 
   1   3   0       61.59       74.49      0.44 o 
   2   3   0      424.09      439.91      2.58 o 
   3   3   0       27.61       30.53      0.26 o 
   4   3   0       99.42      100.17      0.74 o 
   5   3   0      101.96       98.45      0.76 o 
   6   3   0       75.90       75.58      0.65 o 
   7   3   0      134.44      134.52      1.04 o 
   8   3   0       26.01       27.07      0.56 o 
   0   4   0     2672.92     2734.26     20.29 o 
   1   4   0       97.03      111.18      0.62 o 
   2   4   0       47.01       47.56      0.35 o 
   3   4   0      194.96      194.06      1.32 o 
   4   4   0       44.22       42.22      0.41 o 
   5   4   0      110.15      111.09      0.93 o 
   6   4   0        9.36        9.24      0.20 o 
   7   4   0       50.54       51.72      0.64 o 
   1   5   0        5.51        6.52      0.11 o 
   2   5   0      159.74      163.16      1.14 o 
   3   5   0       12.45       13.16      0.22 o 
   4   5   0       50.14       49.25      0.50 o 
   5   5   0       44.38       43.60      0.49 o 
   6   5   0       43.04       42.77      0.57 o 
   7   5   0       74.05       74.80      0.96 o 
   0   6   0      807.79      798.80      6.64 o 
   1   6   0       25.84       26.29      0.33 o 
   2   6   0       16.35       16.52      0.26 o 
   3   6   0       85.85       83.80      0.76 o 
   4   6   0       17.63       17.06      0.32 o 
   5   6   0       52.89       52.09      0.64 o 
   6   6   0        3.32        3.85      0.18 o 
   1   7   0        1.48        0.96      0.11 o 
   2   7   0       53.34       56.75      0.65 o 
   3   7   0        6.10        5.54      0.21 o 
   4   7   0       19.02       20.29      0.38 o 
   0   8   0      264.72      249.46      4.47 o 
   1   8   0       10.85        9.52      0.51 o 
   2   8   0        4.22        4.34      0.28 o 
  -9   0   1       77.07       76.35      1.36 o 
  -8   0   1       53.40       54.18      1.00 o 
  -7   0   1      106.72      100.06      1.49 o 
  -6   0   1       53.34       52.86      0.73 o 
  -5   0   1        1.63        1.57      0.09 o 
  -4   0   1      107.18      108.16      0.89 o 
  -3   0   1      205.83      198.64      2.29 o 
  -2   0   1      802.59      772.57      6.84 o 
  -1   0   1        6.41        6.23      0.10 o 
   0   0   1       14.80       22.04      0.30 o 
   1   0   1     1351.35     1418.92     11.83 o 
   2   0   1        1.45        1.62      0.04 o 
   3   0   1       34.42       23.47      0.24 o 
   4   0   1      425.39      460.99      3.42 o 
   5   0   1       19.32       18.35      0.45 o 
   6   0   1       40.51       43.01      0.61 o 
   7   0   1      200.88      194.03      2.55 o 
   8   0   1       29.92       32.70      0.73 o 
  -8   1   1       14.90       14.40      0.39 o 
  -7   1   1       29.05       30.95      0.42 o 
  -6   1   1      609.38      602.04      4.17 o 
  -5   1   1      617.72      622.95      3.65 o 
  -4   1   1      231.47      227.82      1.19 o 
  -3   1   1      125.29      138.54      0.77 o 
  -2   1   1      505.98      521.49      3.62 o 
  -1   1   1     1384.43     1458.04     12.55 o 
   0   1   1        2.13        2.22      0.03 o 
   1   1   1        1.50        2.79      0.05 o 
   2   1   1     2007.26     2048.27     10.77 o 
   3   1   1        0.06        2.45      0.05 o 
   4   1   1       12.64        9.41      0.11 o 
   5   1   1      312.18      316.15      1.92 o 
   6   1   1       17.25       16.59      0.23 o 
   7   1   1       44.10       44.56      0.60 o 
   8   1   1        4.50        4.41      0.18 o 
  -8   2   1       44.65       45.15      0.62 o 
  -7   2   1       91.51       88.59      0.88 o 
  -6   2   1       46.38       45.92      0.44 o 
  -5   2   1        0.88        0.65      0.06 o 
  -4   2   1       63.59       62.64      0.47 o 
  -3   2   1      132.14      120.87      0.78 o 
  -2   2   1      445.81      436.62      2.70 o 
  -1   2   1        3.02        3.57      0.05 o 
   0   2   1        9.11        7.17      0.07 o 
   1   2   1      726.60      759.19      5.23 o 
   2   2   1        0.04        0.09      0.04 o 
   3   2   1       20.03       12.51      0.13 o 
   4   2   1      335.59      353.16      2.10 o 
   5   2   1       20.38       19.90      0.24 o 
   6   2   1       35.45       37.38      0.39 o 
   7   2   1      170.55      167.50      1.32 o 
   8   2   1       26.71       28.86      1.67 o 
  -8   3   1       10.33       11.11      0.27 o 
  -7   3   1       19.96       21.28      0.30 o 
  -6   3   1      435.85      430.80      2.82 o 
  -5   3   1      393.63      393.50      2.56 o 
  -4   3   1      153.78      150.87      1.07 o 
  -3   3   1       92.89      101.14      0.68 o 
  -2   3   1      220.69      225.84      1.23 o 
  -1   3   1      627.68      638.57      3.94 o 
   0   3   1        7.60        5.64      0.08 o 
   1   3   1       10.47        9.60      0.10 o 
   2   3   1      920.03      939.48      4.68 o 
   3   3   1        0.02        0.50      0.03 o 
   4   3   1       14.31       13.77      0.19 o 
   5   3   1      204.30      204.77      1.41 o 
   6   3   1        9.98        9.92      0.23 o 
   7   3   1       31.49       31.23      0.46 o 
   8   3   1        2.95        3.34      0.17 o 
  -7   4   1       56.32       55.64      0.61 o 
  -6   4   1       29.33       29.06      0.33 o 
  -5   4   1        0.48        0.32      0.05 o 
  -4   4   1       21.23       19.90      0.24 o 
  -3   4   1       56.21       50.18      0.43 o 
  -2   4   1      161.43      158.06      1.08 o 
  -1   4   1        1.59        2.13      0.06 o 
   0   4   1        5.18        3.52      0.10 o 
   1   4   1      263.67      274.41      1.48 o 
   2   4   1        0.18        0.03      0.03 o 
   3   4   1        8.84        6.39      0.25 o 
   4   4   1      181.71      183.55      1.39 o 
   5   4   1       15.46       14.87      0.28 o 
   6   4   1       23.73       24.27      0.39 o 
   7   4   1      101.91      100.27      1.03 o 
  -7   5   1        8.71        9.78      0.28 o 
  -6   5   1      232.46      225.55      1.61 o 
  -5   5   1      199.87      198.52      1.54 o 
  -4   5   1       65.59       65.58      0.62 o 
  -3   5   1       47.68       49.40      0.46 o 
  -2   5   1       74.59       74.47      0.60 o 
  -1   5   1      225.01      229.32      1.52 o 
   0   5   1        4.82        4.65      0.09 o 
   1   5   1        5.68        5.27      0.11 o 
   2   5   1      325.88      324.86      2.30 o 
   3   5   1        0.20        0.09      0.04 o 
   4   5   1        7.69        7.34      0.19 o 
   5   5   1       99.94       98.88      1.00 o 
   6   5   1        4.71        5.07      0.19 o 
   7   5   1       16.31       16.92      0.42 o 
  -6   6   1       12.89       13.88      0.29 o 
  -5   6   1        0.25        0.30      0.07 o 
  -4   6   1        7.39        6.59      0.18 o 
  -3   6   1       22.07       22.31      0.35 o 
  -2   6   1       66.74       65.15      0.69 o 
  -1   6   1        1.61        1.65      0.10 o 
   0   6   1        2.67        3.08      0.18 o 
   1   6   1      113.09      113.08      0.85 o 
   2   6   1        0.20        0.27      0.08 o 
   3   6   1        3.79        3.76      0.15 o 
   4   6   1       75.58       75.95      0.82 o 
   5   6   1        7.18        7.29      0.22 o 
   6   6   1       11.61       11.92      0.33 o 
  -4   7   1       19.06       20.09      0.36 o 
  -3   7   1       18.88       18.87      0.33 o 
  -2   7   1       23.52       23.59      0.37 o 
  -1   7   1       76.25       75.67      0.87 o 
   0   7   1        1.33        1.59      0.18 o 
   1   7   1        1.26        1.21      0.11 o 
   2   7   1      108.70      106.25      1.03 o 
   3   7   1        0.12        0.19      0.08 o 
   4   7   1        2.40        2.45      0.14 o 
  -2   8   1       23.67       24.28      0.54 o 
  -1   8   1        1.37        1.20      0.21 o 
   0   8   1        0.28        1.89      0.26 o 
   1   8   1       42.82       42.31      1.20 o 
   2   8   1        0.61        0.58      0.11 o 
  -8   0   2      156.03      156.67      2.28 o 
  -7   0   2       14.88       14.20      0.45 o 
  -6   0   2       51.76       53.26      0.73 o 
  -5   0   2      118.46      120.42      1.32 o 
  -4   0   2      596.82      633.20      5.14 o 
  -3   0   2      873.03      921.00      6.91 o 
  -2   0   2      327.38      327.00      2.44 o 
  -1   0   2      697.26      706.58      7.62 o 
   0   0   2      817.39      806.43     11.06 o 
   1   0   2     1286.43     1256.41     14.75 o 
   2   0   2       68.53       78.17      0.65 o 
   3   0   2        7.60        6.35      0.12 o 
   4   0   2       61.20       56.84      0.53 o 
   5   0   2      146.21      146.59      1.21 o 
   6   0   2        0.82        1.00      0.12 o 
   7   0   2      136.15      136.98      1.93 o 
   8   0   2       46.70       46.78      1.37 o 
  -8   1   2        0.05        0.15      0.09 o 
  -7   1   2       84.16       79.18      0.81 o 
  -6   1   2       78.13       73.90      0.74 o 
  -5   1   2        2.35        2.90      0.08 o 
  -4   1   2      180.42      163.97      1.04 o 
  -3   1   2        8.34        3.97      0.05 o 
  -2   1   2      311.56      326.83      1.73 o 
  -1   1   2      478.19      468.40      2.64 o 
   0   1   2      112.77      135.26      0.83 o 
   1   1   2      577.77      567.62      3.19 o 
   2   1   2      130.50      130.62      0.77 o 
   3   1   2     1346.49     1393.12      8.23 o 
   4   1   2        9.46       15.39      0.17 o 
   5   1   2      143.18      131.23      0.88 o 
   6   1   2       77.62       87.27      0.69 o 
   7   1   2       11.37       10.15      0.26 o 
   8   1   2       21.09       23.69      1.46 o 
  -8   2   2      132.04      131.76      1.58 o 
  -7   2   2       11.79       12.25      0.27 o 
  -6   2   2       45.39       46.50      0.45 o 
  -5   2   2       90.01       89.68      0.70 o 
  -4   2   2      418.78      435.83      2.59 o 
  -3   2   2      562.56      596.93      3.48 o 
  -2   2   2      186.52      184.22      1.00 o 
  -1   2   2      424.61      426.52      3.11 o 
   0   2   2      394.57      400.80      2.22 o 
   1   2   2      761.76      755.03      4.28 o 
   2   2   2       24.80       29.71      0.27 o 
   3   2   2        2.85        2.55      0.06 o 
   4   2   2       54.01       48.89      0.36 o 
   5   2   2      131.20      133.45      0.96 o 
   6   2   2        0.77        1.00      0.08 o 
   7   2   2      117.22      116.99      1.24 o 
   8   2   2       39.77       42.36      0.88 o 
  -8   3   2        0.11        0.09      0.08 o 
  -7   3   2       61.37       59.38      0.57 o 
  -6   3   2       55.59       54.80      0.51 o 
  -5   3   2        0.25        0.29      0.05 o 
  -4   3   2      133.26      126.44      0.92 o 
  -3   3   2       17.03       13.48      0.19 o 
  -2   3   2      117.97      120.22      0.69 o 
  -1   3   2      273.22      263.01      1.50 o 
   0   3   2       74.67       75.50      0.49 o 
   1   3   2      179.55      179.74      1.05 o 
   2   3   2       86.05       82.52      0.58 o 
   3   3   2      704.23      730.05      4.26 o 
   4   3   2        7.88       10.69      0.20 o 
   5   3   2       98.59       93.32      0.90 o 
   6   3   2       49.08       51.81      0.60 o 
   7   3   2        8.68        7.79      0.22 o 
   8   3   2       15.52       17.04      0.55 o 
  -7   4   2        6.92        7.21      0.16 o 
  -6   4   2       29.39       29.58      0.46 o 
  -5   4   2       48.71       48.16      0.47 o 
  -4   4   2      197.25      196.51      1.37 o 
  -3   4   2      228.48      232.15      1.55 o 
  -2   4   2       77.80       78.86      0.57 o 
  -1   4   2      151.97      150.47      0.86 o 
   0   4   2      111.41      113.51      0.71 o 
   1   4   2      283.99      282.46      1.63 o 
   2   4   2        2.16        2.71      0.12 o 
   3   4   2        1.24        1.36      0.07 o 
   4   4   2       33.40       32.05      0.85 o 
   5   4   2       85.63       84.50      0.86 o 
   6   4   2        0.70        0.81      0.10 o 
   7   4   2       72.73       73.88      0.84 o 
  -7   5   2       33.48       34.19      0.44 o 
  -6   5   2       25.20       26.42      0.36 o 
  -5   5   2        0.03       -0.02      0.04 o 
  -4   5   2       70.48       69.52      0.61 o 
  -3   5   2        9.54        9.62      0.17 o 
  -2   5   2       39.71       38.82      0.54 o 
  -1   5   2       99.33       97.31      1.06 o 
   0   5   2       41.95       41.91      0.34 o 
   1   5   2       47.84       46.50      0.65 o 
   2   5   2       31.12       30.41      0.42 o 
   3   5   2      299.88      293.12      2.36 o 
   4   5   2        3.14        3.63      0.14 o 
   5   5   2       50.60       48.40      0.60 o 
   6   5   2       22.57       23.27      0.41 o 
  -6   6   2       13.64       14.14      0.32 o 
  -5   6   2       20.63       21.54      0.37 o 
  -4   6   2       84.07       82.23      0.85 o 
  -3   6   2       88.45       87.13      0.79 o 
  -2   6   2       36.32       36.94      0.42 o 
  -1   6   2       51.08       51.19      0.52 o 
   0   6   2       40.68       40.52      0.44 o 
   1   6   2      107.78      108.10      0.90 o 
   2   6   2        0.26        0.21      0.06 o 
   3   6   2        1.48        1.36      0.12 o 
   4   6   2       12.92       13.74      0.29 o 
   5   6   2       40.04       41.59      0.57 o 
  -4   7   2       28.68       28.62      0.51 o 
  -3   7   2        2.04        3.04      0.18 o 
  -2   7   2       14.90       13.47      0.31 o 
  -1   7   2       30.29       31.76      0.50 o 
   0   7   2       17.50       17.48      0.43 o 
   1   7   2       13.70       13.35      0.28 o 
   2   7   2        6.93        8.29      0.30 o 
   3   7   2      115.31      112.98      1.12 o 
   4   7   2        1.12        1.30      0.18 o 
  -2   8   2       11.85       12.48      0.50 o 
  -1   8   2       15.71       17.84      0.46 o 
   0   8   2       13.35       12.53      0.60 o 
   1   8   2       35.54       36.13      1.12 o 
  -8   0   3       11.51        9.13      0.39 o 
  -7   0   3      106.69      108.39      1.32 o 
  -6   0   3        0.03        0.12      0.06 o 
  -5   0   3       47.56       41.52      0.61 o 
  -4   0   3      228.13      224.20      1.75 o 
  -3   0   3      184.82      208.73      1.62 o 
  -2   0   3      841.67      876.61      6.64 o 
  -1   0   3      637.44      618.74      4.67 o 
   0   0   3      395.17      415.33      3.09 o 
   1   0   3       74.40       71.66      0.60 o 
   2   0   3       77.34       84.82      0.79 o 
   3   0   3      112.43      112.95      0.92 o 
   4   0   3      139.05      149.72      1.23 o 
   5   0   3       75.85       88.59      0.91 o 
   6   0   3       88.31       77.76      1.21 o 
   7   0   3       52.13       53.65      1.37 o 
  -8   1   3        2.41        2.44      0.16 o 
  -7   1   3       15.71       17.28      0.31 o 
  -6   1   3      189.74      187.58      1.88 o 
  -5   1   3       42.10       40.81      0.36 o 
  -4   1   3      197.55      214.39      1.34 o 
  -3   1   3       93.65       81.66      0.50 o 
  -2   1   3       75.63       76.41      0.48 o 
  -1   1   3       39.00       42.26      0.34 o 
   0   1   3      552.52      548.51      2.90 o 
   1   1   3      867.27      857.61      4.98 o 
   2   1   3      106.88      111.62      0.67 o 
   3   1   3      358.14      325.17      1.74 o 
   4   1   3       65.91       63.61      0.45 o 
   5   1   3        1.27        1.04      0.10 o 
   6   1   3      236.28      224.90      1.85 o 
   7   1   3        1.89        3.63      0.20 o 
   8   1   3        3.06        2.75      0.34 o 
  -8   2   3        9.32        8.10      0.23 o 
  -7   2   3       87.82       85.90      0.87 o 
  -6   2   3        0.07        0.09      0.04 o 
  -5   2   3       38.15       33.68      0.32 o 
  -4   2   3      163.77      154.32      1.01 o 
  -3   2   3      137.17      152.47      0.98 o 
  -2   2   3      532.20      552.02      3.18 o 
  -1   2   3      419.85      414.78      2.18 o 
   0   2   3      191.96      207.53      1.19 o 
   1   2   3       42.58       36.39      0.29 o 
   2   2   3       78.83       82.35      0.53 o 
   3   2   3       94.70       94.34      0.71 o 
   4   2   3      112.30      116.15      0.86 o 
   5   2   3       66.17       70.82      0.64 o 
   6   2   3       77.06       69.73      0.73 o 
   7   2   3       46.43       45.76      0.64 o 
   8   2   3       65.16       65.93      0.97 o 
  -8   3   3        1.96        2.11      0.15 o 
  -7   3   3       11.13       12.03      0.24 o 
  -6   3   3      137.40      134.92      1.04 o 
  -5   3   3       34.70       35.18      0.41 o 
  -4   3   3      126.57      131.15      0.89 o 
  -3   3   3       82.73       78.65      0.57 o 
  -2   3   3       36.64       33.63      0.28 o 
  -1   3   3        7.31        9.79      0.11 o 
   0   3   3      312.04      319.59      1.81 o 
   1   3   3      368.64      360.49      2.17 o 
   2   3   3       76.08       78.29      0.57 o 
   3   3   3      211.30      202.34      1.39 o 
   4   3   3       39.85       37.55      0.41 o 
   5   3   3        1.27        1.35      0.09 o 
   6   3   3      162.07      155.70      1.53 o 
   7   3   3        1.09        2.09      0.13 o 
  -7   4   3       52.71       53.38      0.55 o 
  -6   4   3        0.08        0.11      0.05 o 
  -5   4   3       24.08       23.31      0.30 o 
  -4   4   3       78.63       73.87      0.63 o 
  -3   4   3       66.50       67.95      0.56 o 
  -2   4   3      225.44      230.65      1.55 o 
  -1   4   3      178.36      178.69      1.13 o 
   0   4   3       47.51       49.95      0.41 o 
   1   4   3       15.82       13.85      0.19 o 
   2   4   3       61.56       62.33      0.54 o 
   3   4   3       49.01       48.26      1.11 o 
   4   4   3       63.14       61.17      0.66 o 
   5   4   3       38.52       38.15      0.50 o 
   6   4   3       50.79       47.77      0.61 o 
   7   4   3       31.34       31.77      0.50 o 
  -6   5   3       69.14       69.95      0.66 o 
  -5   5   3       19.61       21.13      0.32 o 
  -4   5   3       56.74       56.61      0.87 o 
  -3   5   3       45.75       45.23      0.53 o 
  -2   5   3       12.32       10.85      0.18 o 
  -1   5   3        3.19        3.59      0.11 o 
   0   5   3      138.69      137.10      1.01 o 
   1   5   3      130.94      125.58      0.95 o 
   2   5   3       34.07       34.33      0.38 o 
   3   5   3       96.91       95.91      1.06 o 
   4   5   3       21.46       21.36      0.35 o 
   5   5   3        0.86        1.01      0.10 o 
   6   5   3       84.02       83.09      0.93 o 
  -5   6   3       12.42       13.28      0.33 o 
  -4   6   3       30.31       31.19      0.54 o 
  -3   6   3       27.88       26.43      0.40 o 
  -2   6   3       96.45       94.58      0.94 o 
  -1   6   3       68.43       70.90      0.75 o 
   0   6   3       15.84       14.84      0.24 o 
   1   6   3        5.29        5.94      0.15 o 
   2   6   3       32.28       31.79      0.44 o 
   3   6   3       16.74       16.61      0.31 o 
   4   6   3       26.97       27.63      0.44 o 
   5   6   3       13.82       13.94      0.35 o 
  -4   7   3       20.51       21.62      0.45 o 
  -3   7   3       17.27       17.63      0.34 o 
  -2   7   3        2.68        2.81      0.19 o 
  -1   7   3        3.00        2.34      0.16 o 
   0   7   3       53.69       52.72      0.58 o 
   1   7   3       44.04       43.78      0.63 o 
   2   7   3       12.28       12.78      0.29 o 
   3   7   3       34.92       35.46      0.49 o 
  -8   0   4        6.52        7.08      0.36 o 
  -7   0   4       26.64       31.48      0.58 o 
  -6   0   4       74.54       72.42      0.96 o 
  -5   0   4        4.29        3.18      0.15 o 
  -4   0   4      504.06      505.82      3.80 o 
  -3   0   4      180.25      165.80      1.33 o 
  -2   0   4      252.27      253.88      1.95 o 
  -1   0   4      221.40      204.85      1.59 o 
   0   0   4      589.29      644.72      4.74 o 
   1   0   4      324.54      351.57      2.64 o 
   2   0   4      132.97      128.24      1.06 o 
   3   0   4      169.84      166.85      1.33 o 
   4   0   4        5.26        4.79      0.15 o 
   5   0   4      248.40      241.11      2.91 o 
   6   0   4       16.72       20.11      0.69 o 
   7   0   4        0.01        0.34      0.17 o 
  -8   1   4       91.45       94.81      0.99 o 
  -7   1   4        0.24        0.00      0.05 o 
  -6   1   4      234.70      211.52      1.61 o 
  -5   1   4       27.13       31.84      0.37 o 
  -4   1   4        6.15        6.69      0.12 o 
  -3   1   4        2.09        1.09      0.06 o 
  -2   1   4      314.37      321.64      1.73 o 
  -1   1   4        1.69        4.18      0.07 o 
   0   1   4        5.79        8.51      0.14 o 
   1   1   4      526.59      502.44      2.80 o 
   2   1   4        9.59       10.87      0.16 o 
   3   1   4       46.29       45.83      0.35 o 
   4   1   4      145.46      151.23      1.08 o 
   5   1   4       32.00       29.00      0.32 o 
   6   1   4       13.42       14.81      0.36 o 
   7   1   4       51.43       45.84      1.29 o 
  -8   2   4        5.74        6.08      0.20 o 
  -7   2   4       21.06       23.34      0.38 o 
  -6   2   4       62.38       58.63      0.59 o 
  -5   2   4        3.56        2.91      0.09 o 
  -4   2   4      380.85      373.21      2.26 o 
  -3   2   4      143.94      137.98      0.91 o 
  -2   2   4      155.42      151.46      0.87 o 
  -1   2   4      160.56      157.57      0.89 o 
   0   2   4      447.30      474.64      2.83 o 
   1   2   4      209.84      226.12      1.41 o 
   2   2   4      112.97      107.67      0.74 o 
   3   2   4      147.70      143.38      1.02 o 
   4   2   4        4.74        4.25      0.11 o 
   5   2   4      212.99      207.93      1.57 o 
   6   2   4       14.62       16.69      0.30 o 
   7   2   4        0.01       -0.04      0.09 o 
  -7   3   4        0.18        0.14      0.08 o 
  -6   3   4      172.30      161.45      1.21 o 
  -5   3   4       19.53       20.32      0.27 o 
  -4   3   4        3.21        3.60      0.11 o 
  -3   3   4        7.52        7.71      0.13 o 
  -2   3   4      193.06      190.14      1.23 o 
  -1   3   4        3.15        5.12      0.13 o 
   0   3   4        0.06        0.56      0.04 o 
   1   3   4      287.13      286.86      1.77 o 
   2   3   4        2.97        2.89      0.13 o 
   3   3   4       25.18       23.46      0.28 o 
   4   3   4       98.79      100.02      0.86 o 
   5   3   4       21.14       19.12      0.33 o 
   6   3   4        8.63        9.32      0.21 o 
   7   3   4       35.32       32.95      0.56 o 
  -7   4   4       11.14       13.10      0.25 o 
  -6   4   4       39.50       37.84      0.43 o 
  -5   4   4        1.62        1.60      0.09 o 
  -4   4   4      198.06      193.77      1.58 o 
  -3   4   4       80.22       81.71      0.71 o 
  -2   4   4       59.11       56.36      0.59 o 
  -1   4   4       84.12       85.90      0.69 o 
   0   4   4      214.75      215.70      1.38 o 
   1   4   4       88.44       91.89      0.73 o 
   2   4   4       67.09       63.54      0.55 o 
   3   4   4       88.40       84.17      0.75 o 
   4   4   4        3.45        3.34      0.14 o 
   5   4   4      130.24      129.72      1.12 o 
   6   4   4        8.93       10.69      0.24 o 
  -6   5   4       92.10       91.58      0.89 o 
  -5   5   4        7.74        7.99      0.20 o 
  -4   5   4        0.65        0.75      0.09 o 
  -3   5   4        6.93        7.26      0.27 o 
  -2   5   4       87.93       86.40      0.78 o 
  -1   5   4        1.37        2.01      0.11 o 
   0   5   4        0.15        0.11      0.04 o 
   1   5   4      133.97      134.54      1.17 o 
   2   5   4        0.89        0.83      0.07 o 
   3   5   4        8.76        8.55      0.22 o 
   4   5   4       55.20       54.15      0.65 o 
   5   5   4       10.08        9.41      0.23 o 
  -5   6   4        0.42        0.48      0.08 o 
  -4   6   4       84.49       84.74      0.92 o 
  -3   6   4       34.12       34.91      0.49 o 
  -2   6   4       22.60       22.49      0.49 o 
  -1   6   4       37.71       38.45      0.51 o 
   0   6   4       78.91       77.53      0.74 o 
   1   6   4       36.66       37.82      0.42 o 
   2   6   4       27.61       27.57      0.47 o 
   3   6   4       36.37       35.90      0.51 o 
   4   6   4        1.79        1.77      0.13 o 
  -3   7   4        2.79        3.34      0.17 o 
  -2   7   4       31.92       32.75      0.56 o 
  -1   7   4        0.46        0.44      0.10 o 
   0   7   4        0.01        0.10      0.08 o 
   1   7   4       55.08       55.22      0.75 o 
   2   7   4        0.15        0.33      0.09 o 
   3   7   4        1.93        2.68      0.21 o 
  -8   0   5        0.59        0.30      0.12 o 
  -7   0   5       65.39       57.39      0.87 o 
  -6   0   5       24.80       32.20      0.58 o 
  -5   0   5       30.29       25.63      0.58 o 
  -4   0   5      221.75      213.69      1.95 o 
  -3   0   5       16.53       18.22      0.25 o 
  -2   0   5       29.03       24.58      0.30 o 
  -1   0   5       69.24       65.61      0.61 o 
   0   0   5       78.78       83.85      0.73 o 
   1   0   5        5.36        4.75      0.16 o 
   2   0   5       87.48       82.28      0.87 o 
   3   0   5      382.48      376.64      3.65 o 
   4   0   5      189.25      189.83      2.61 o 
   5   0   5       85.75       86.85      1.39 o 
   6   0   5      122.95      127.98      1.94 o 
   7   0   5       39.40       41.62      1.29 o 
  -8   1   5       82.80       88.75      1.25 o 
  -7   1   5       17.63       16.59      0.32 o 
  -6   1   5        0.04        0.13      0.06 o 
  -5   1   5      204.50      189.76      1.36 o 
  -4   1   5       42.33       44.99      0.40 o 
  -3   1   5        3.70        3.95      0.08 o 
  -2   1   5      427.30      420.39      2.25 o 
  -1   1   5      250.89      253.07      1.39 o 
   0   1   5       76.28       75.45      0.51 o 
   1   1   5      302.15      291.38      1.79 o 
   2   1   5      353.46      351.52      2.15 o 
   3   1   5      597.71      581.56      4.49 o 
   4   1   5        4.87        4.85      0.14 o 
   5   1   5       60.87       59.68      0.67 o 
   6   1   5        0.58        0.57      0.09 o 
   7   1   5       46.91       49.27      1.37 o 
  -7   2   5       53.89       47.37      0.63 o 
  -6   2   5       19.74       24.15      0.38 o 
  -5   2   5       27.18       23.84      0.28 o 
  -4   2   5      176.98      169.40      1.13 o 
  -3   2   5       12.79       12.48      0.21 o 
  -2   2   5       31.69       30.06      0.25 o 
  -1   2   5       53.93       50.85      0.44 o 
   0   2   5       72.90       75.21      0.56 o 
   1   2   5        6.87        6.34      0.12 o 
   2   2   5       62.70       61.46      0.53 o 
   3   2   5      327.59      323.04      2.15 o 
   4   2   5      155.80      156.16      1.15 o 
   5   2   5       74.17       74.88      0.80 o 
   6   2   5      106.11      108.81      1.42 o 
   7   2   5       32.79       34.99      0.69 o 
  -7   3   5       12.93       13.16      0.30 o 
  -6   3   5        0.09        0.20      0.06 o 
  -5   3   5      150.42      144.08      1.09 o 
  -4   3   5       30.04       30.76      0.39 o 
  -3   3   5        0.51        0.38      0.06 o 
  -2   3   5      276.06      274.80      1.86 o 
  -1   3   5      139.89      137.96      0.94 o 
   0   3   5       53.99       54.64      0.42 o 
   1   3   5      177.14      171.59      1.22 o 
   2   3   5      222.09      221.07      1.54 o 
   3   3   5      399.14      397.82      2.63 o 
   4   3   5        4.68        4.75      0.15 o 
   5   3   5       43.76       42.56      0.55 o 
   6   3   5        0.31        0.32      0.09 o 
  -6   4   5       10.80       12.33      0.26 o 
  -5   4   5       18.54       17.59      0.33 o 
  -4   4   5      105.59      101.37      1.00 o 
  -3   4   5        5.34        4.67      0.14 o 
  -2   4   5       26.24       26.54      0.34 o 
  -1   4   5       32.33       31.64      0.35 o 
   0   4   5       46.28       46.56      0.41 o 
   1   4   5        5.49        5.30      0.18 o 
   2   4   5       30.72       31.46      0.36 o 
   3   4   5      200.84      198.18      1.43 o 
   4   4   5       90.29       89.72      0.82 o 
   5   4   5       46.11       46.07      0.59 o 
   6   4   5       66.59       70.56      0.83 o 
  -6   5   5        0.04       -0.03      0.11 o 
  -5   5   5       78.26       81.93      0.90 o 
  -4   5   5       16.20       16.19      0.34 o 
  -3   5   5        0.07        0.01      0.05 o 
  -2   5   5      132.36      130.40      1.10 o 
  -1   5   5       64.60       62.29      0.68 o 
   0   5   5       26.41       26.69      0.37 o 
   1   5   5       79.06       78.50      0.69 o 
   2   5   5      115.25      116.31      1.05 o 
   3   5   5      207.64      207.91      1.62 o 
   4   5   5        3.64        3.37      0.16 o 
   5   5   5       24.16       24.12      0.52 o 
  -4   6   5       53.08       53.08      0.68 o 
  -3   6   5        0.84        1.22      0.13 o 
  -2   6   5       14.43       14.66      0.54 o 
  -1   6   5       16.89       17.48      0.33 o 
   0   6   5       18.44       19.71      0.35 o 
   1   6   5        1.84        1.76      0.11 o 
   2   6   5       14.97       14.12      0.27 o 
   3   6   5       90.31       89.87      1.09 o 
  -2   7   5       49.27       49.46      0.77 o 
  -1   7   5       24.68       24.75      0.48 o 
   0   7   5        9.79        9.40      0.26 o 
   1   7   5       27.61       28.28      0.41 o 
  -7   0   6        6.95        9.20      0.31 o 
  -6   0   6      144.49      147.69      1.73 o 
  -5   0   6       64.45       61.68      0.92 o 
  -4   0   6        0.98        0.97      0.09 o 
  -3   0   6     1089.27     1081.68      7.95 o 
  -2   0   6      137.51      137.39      1.16 o 
  -1   0   6        4.42        4.73      0.18 o 
   0   0   6      150.91      147.35      1.83 o 
   1   0   6       77.41       77.25      0.83 o 
   2   0   6       68.19       66.22      1.00 o 
   3   0   6        0.77        0.88      0.23 o 
   4   0   6      150.66      142.27      2.11 o 
   5   0   6       28.70       32.38      1.03 o 
   6   0   6        5.12        4.29      0.30 o 
  -7   1   6       30.30       31.46      0.44 o 
  -6   1   6        0.00        0.10      0.07 o 
  -5   1   6       34.39       31.71      0.36 o 
  -4   1   6        3.01        2.94      0.09 o 
  -3   1   6      207.92      212.06      1.30 o 
  -2   1   6        2.54        2.81      0.09 o 
  -1   1   6      390.74      385.78      2.36 o 
   0   1   6       42.18       40.68      0.45 o 
   1   1   6       42.14       40.34      0.52 o 
   2   1   6      180.01      183.74      1.31 o 
   3   1   6      125.80      126.05      1.06 o 
   4   1   6       92.20       89.79      1.20 o 
   5   1   6       73.14       76.04      0.94 o 
   6   1   6       63.26       67.14      1.02 o 
  -7   2   6        5.70        7.53      0.23 o 
  -6   2   6      120.48      121.54      1.09 o 
  -5   2   6       54.58       53.10      0.48 o 
  -4   2   6        1.47        1.74      0.10 o 
  -3   2   6      892.05      876.90      5.98 o 
  -2   2   6      101.08       99.57      0.79 o 
  -1   2   6        4.45        4.77      0.14 o 
   0   2   6      131.62      126.21      0.91 o 
   1   2   6       70.07       67.78      0.54 o 
   2   2   6       58.42       58.58      0.59 o 
   3   2   6        1.11        0.98      0.08 o 
   4   2   6      128.72      125.72      1.08 o 
   5   2   6       25.37       27.34      0.43 o 
   6   2   6        4.47        4.03      0.23 o 
  -6   3   6        0.03        0.04      0.09 o 
  -5   3   6       26.74       25.97      0.37 o 
  -4   3   6        1.95        1.90      0.11 o 
  -3   3   6      132.61      131.00      1.09 o 
  -2   3   6        2.75        3.32      0.22 o 
  -1   3   6      244.17      239.36      1.55 o 
   0   3   6       27.76       28.47      0.30 o 
   1   3   6       28.39       28.37      0.36 o 
   2   3   6      112.81      113.73      0.89 o 
   3   3   6       90.95       88.74      0.78 o 
   4   3   6       64.27       61.94      0.71 o 
   5   3   6       50.14       52.39      0.66 o 
  -6   4   6       72.71       74.01      0.85 o 
  -5   4   6       32.50       32.22      0.48 o 
  -4   4   6        1.78        1.86      0.11 o 
  -3   4   6      527.66      516.95      3.67 o 
  -2   4   6       54.37       54.24      0.58 o 
  -1   4   6        3.33        3.19      0.17 o 
   0   4   6       82.89       81.93      0.70 o 
   1   4   6       45.10       42.79      0.48 o 
   2   4   6       37.82       37.11      0.49 o 
   3   4   6        0.79        0.75      0.08 o 
   4   4   6       80.71       81.38      0.80 o 
   5   4   6       16.78       17.92      0.41 o 
  -5   5   6       14.40       15.29      0.34 o 
  -4   5   6        1.30        1.18      0.12 o 
  -3   5   6       68.07       68.07      0.71 o 
  -2   5   6        1.67        1.90      0.11 o 
  -1   5   6      117.55      115.73      1.13 o 
   0   5   6       15.93       17.31      0.30 o 
   1   5   6       15.42       15.65      0.24 o 
   2   5   6       52.77       55.08      0.56 o 
   3   5   6       50.50       49.97      0.58 o 
   4   5   6       35.52       35.59      0.65 o 
  -3   6   6      247.64      250.96      2.46 o 
  -2   6   6       29.91       29.52      0.47 o 
  -1   6   6        2.03        1.88      0.12 o 
   0   6   6       36.90       37.43      0.53 o 
   1   6   6       19.94       19.80      0.31 o 
   2   6   6       19.40       18.90      0.41 o 
  -7   0   7       19.54       21.68      0.53 o 
  -6   0   7       18.93       18.60      0.45 o 
  -5   0   7       92.27       95.19      1.22 o 
  -4   0   7        4.77        4.64      0.18 o 
  -3   0   7        4.63        4.85      0.17 o 
  -2   0   7      126.47      124.30      1.51 o 
  -1   0   7       37.17       34.35      0.49 o 
   0   0   7        3.55        4.50      0.20 o 
   1   0   7      241.88      223.27      2.44 o 
   2   0   7       43.19       44.46      0.81 o 
   3   0   7       18.98       18.10      0.41 o 
   4   0   7      207.67      205.67      2.91 o 
   5   0   7       17.56       18.45      0.57 o 
  -6   1   7       51.69       54.69      0.65 o 
  -5   1   7       12.06       12.61      0.27 o 
  -4   1   7      112.53      112.17      0.90 o 
  -3   1   7       16.85       16.98      0.25 o 
  -2   1   7        3.12        4.15      0.11 o 
  -1   1   7      319.27      303.68      2.08 o 
   0   1   7        0.06        0.24      0.05 o 
   1   1   7        4.18        3.72      0.13 o 
   2   1   7       99.64       96.73      0.83 o 
   3   1   7       10.85       11.55      0.27 o 
   4   1   7        0.06        0.26      0.09 o 
   5   1   7        0.85        1.47      0.14 o 
  -6   2   7       15.28       14.06      0.35 o 
  -5   2   7       79.49       79.36      0.86 o 
  -4   2   7        4.34        4.22      0.15 o 
  -3   2   7        3.39        3.70      0.12 o 
  -2   2   7      114.19      114.72      0.91 o 
  -1   2   7       31.65       29.56      0.32 o 
   0   2   7        3.24        3.90      0.13 o 
   1   2   7      209.44      196.08      1.53 o 
   2   2   7       36.84       38.69      0.47 o 
   3   2   7       17.64       17.51      0.30 o 
   4   2   7      175.41      181.12      1.50 o 
   5   2   7       15.01       16.09      0.46 o 
  -6   3   7       37.69       40.11      0.64 o 
  -5   3   7        9.38       10.00      0.25 o 
  -4   3   7       81.26       81.61      0.79 o 
  -3   3   7        9.94       10.21      0.24 o 
  -2   3   7        1.95        2.24      0.11 o 
  -1   3   7      217.95      211.71      1.53 o 
   0   3   7        0.26        0.14      0.04 o 
   1   3   7        3.29        3.29      0.14 o 
   2   3   7       66.86       66.60      0.75 o 
   3   3   7        7.80        8.20      0.21 o 
   4   3   7        0.02        0.21      0.08 o 
   5   3   7        0.85        1.19      0.16 o 
  -5   4   7       50.53       51.72      0.76 o 
  -4   4   7        2.37        2.72      0.15 o 
  -3   4   7        1.35        1.62      0.11 o 
  -2   4   7       77.48       77.40      0.76 o 
  -1   4   7       17.86       17.94      0.30 o 
   0   4   7        1.73        1.84      0.11 o 
   1   4   7      131.01      127.90      1.03 o 
   2   4   7       23.19       24.79      0.33 o 
   3   4   7       12.07       11.63      0.26 o 
   4   4   7      105.90      112.15      1.16 o 
  -4   5   7       43.33       44.30      0.61 o 
  -3   5   7        4.38        5.08      0.18 o 
  -2   5   7        1.29        1.76      0.13 o 
  -1   5   7      114.84      116.90      1.17 o 
   0   5   7        0.42        0.32      0.10 o 
   1   5   7        1.91        2.05      0.11 o 
   2   5   7       34.68       36.96      0.45 o 
  -6   0   8       68.55       79.41      1.43 o 
  -5   0   8        4.99        4.55      0.30 o 
  -4   0   8       63.19       65.14      1.18 o 
  -3   0   8       20.09       20.20      0.57 o 
  -2   0   8       47.27       46.12      0.76 o 
  -1   0   8        1.05        2.13      0.15 o 
   0   0   8       46.59       42.21      0.71 o 
   1   0   8       54.09       52.24      0.82 o 
   2   0   8      131.36      134.78      1.66 o 
   3   0   8        1.44        1.53      0.21 o 
   4   0   8       47.37       52.80      2.23 o 
  -6   1   8       19.70       19.82      0.48 o 
  -5   1   8       55.61       60.62      0.82 o 
  -4   1   8       35.26       35.39      0.59 o 
  -3   1   8       60.20       61.13      0.85 o 
  -2   1   8       78.50       79.78      0.83 o 
  -1   1   8       48.78       48.80      0.69 o 
   0   1   8      213.98      195.99      1.57 o 
   1   1   8        5.45        3.43      0.15 o 
   2   1   8        2.94        3.85      0.16 o 
   3   1   8       37.22       32.90      0.63 o 
   4   1   8       44.98       46.07      0.72 o 
  -5   2   8        4.11        3.99      0.24 o 
  -4   2   8       55.04       56.57      0.62 o 
  -3   2   8       16.31       15.44      0.31 o 
  -2   2   8       41.89       41.18      0.59 o 
  -1   2   8        1.13        2.12      0.10 o 
   0   2   8       37.85       35.72      0.44 o 
   1   2   8       46.67       45.17      0.52 o 
   2   2   8      112.89      115.71      1.05 o 
   3   2   8        1.61        1.61      0.13 o 
   4   2   8       40.33       42.73      0.66 o 
  -5   3   8       40.20       43.92      0.68 o 
  -4   3   8       26.03       26.67      0.41 o 
  -3   3   8       41.46       41.91      0.52 o 
  -2   3   8       52.86       52.58      0.59 o 
  -1   3   8       31.02       30.54      0.42 o 
   0   3   8      154.20      146.55      1.25 o 
   1   3   8        4.24        3.10      0.14 o 
   2   3   8        1.63        2.41      0.12 o 
   3   3   8       25.55       23.85      0.43 o 
  -4   4   8       34.96       37.38      0.56 o 
  -3   4   8        9.50        9.65      0.23 o 
  -2   4   8       27.26       27.80      0.41 o 
  -1   4   8        0.70        1.12      0.12 o 
   0   4   8       22.14       21.59      0.42 o 
   1   4   8       27.97       27.90      0.41 o 
   2   4   8       72.43       76.82      0.80 o 
  -1   5   8       14.00       14.82      0.43 o 
   0   5   8       86.46       87.54      1.25 o 
  -4   0   9       13.76       14.33      0.77 o 
  -3   0   9        0.17        0.21      0.12 o 
  -2   0   9        1.85        3.71      0.21 o 
  -1   0   9       54.41       52.75      0.84 o 
   0   0   9       63.30       68.63      1.04 o 
   1   0   9       25.17       23.10      0.53 o 
   2   0   9       24.54       21.91      0.51 o 
   3   0   9       70.65       83.36      1.72 o 
  -4   1   9       10.68       11.90      0.34 o 
  -3   1   9       95.98      102.00      1.24 o 
  -2   1   9       65.64       68.33      0.80 o 
  -1   1   9       15.46       15.07      0.28 o 
   0   1   9       30.16       34.46      0.46 o 
   1   1   9       26.49       26.60      0.40 o 
   2   1   9        1.99        1.18      0.12 o 
   3   1   9       53.34       53.23      1.12 o 
  -4   2   9       11.74       12.80      0.34 o 
  -3   2   9        0.16        0.09      0.09 o 
  -2   2   9        1.62        3.11      0.20 o 
  -1   2   9       48.23       47.88      0.58 o 
   0   2   9       52.87       57.45      0.65 o 
   1   2   9       22.07       20.38      0.43 o 
   2   2   9       20.63       18.99      0.37 o 
  -3   3   9       71.01       75.50      1.15 o 
  -2   3   9       44.74       45.81      0.63 o 
  -1   3   9       10.83       10.65      0.26 o 
   0   3   9       20.47       24.18      0.43 o 
   1   3   9       19.42       19.02      0.34 o 
  -1   0  10       20.00       19.57      0.55 o 
   0   0  10       40.38       39.84      0.90 o 
                                                 
